# Supplementary material for: Microscopic and Macroscopic Characterization of Hydrogels Based on Poly(vinyl-alcohol)–Glutaraldehyde Mixtures for Fricke Gel Dosimetry
Source: Gels. 2024 Feb 28;10(3):172. doi: 10.3390/gels10030172 (PMC10970131; doi:10.3390/gels10030172)
Supplement: Supplementary file 1 [file gels-10-00172-s001.zip]

Archive with 1 entries (1 files):
- gels-2853566-supplementary.pdf
